# Supplementary material for: Tsc1 Loss in VIP-Lineage Cortical Interneurons Results in More VIP+ Interneurons and Enhanced Excitability
Source: Cells. 2023 Dec 26;13(1):52. doi: 10.3390/cells13010052 (PMC10777938; doi:10.3390/cells13010052)
Supplement: Supplementary file 1 [file cells-13-00052-s001.zip]

Archive with 1 entries (1 files):
- Hu et al., Supp. files.pdf
